# Supplementary material for: Thermal Evaporation Synthesis of Vertically Aligned Zn2SnO4/ZnO Radial Heterostructured Nanowires Array
Source: Nanomaterials (Basel). 2021 Jun 6;11(6):1500. doi: 10.3390/nano11061500 (PMC8227187; doi:10.3390/nano11061500)
Supplement: Supplementary file 1 [file nanomaterials-11-01500-s001.zip]

Archive with 1 entries (1 files):
- nanomaterials-1213918-SI.pdf
